# Supplementary material for: Prolonged Primary Rhinovirus Infection of Human Nasal Epithelial Cells Diminishes the Viral Load of Secondary Influenza H3N2 Infection via the Antiviral State Mediated by RIG-I and Interferon-Stimulated Genes
Source: Cells. 2023 Apr 13;12(8):1152. doi: 10.3390/cells12081152 (PMC10137142; doi:10.3390/cells12081152)
Supplement: Supplementary file 1 [file cells-12-01152-s001.zip]

Archive with 1 entries (1 files):
- cells-2035610-supplementary.pdf
